# Supplementary material for: Prognostic analysis of hepatocellular carcinoma based on cuproptosis -associated lncRNAs
Source: BMC Gastroenterol. 2024 Apr 23;24:142. doi: 10.1186/s12876-024-03219-6 (PMC11040954; doi:10.1186/s12876-024-03219-6)
Supplement: Supplementary file 1 — Supplementary Material 1 [file 12876_2024_3219_MOESM1_ESM.xlsx]

## Sheet: Sheet1
Supplementary file 1. The Ensembl ID and sequence of model lncRNAs
AC026412.3	ENSG00000271119
ENST00000605200.1 Ensembl Transcript chromosome:GRCh38:5:1:181538259:1 CGGACGGTGGCGCTGTGGGGATAGGGAGGTCCCGCGCTCCCTGACCGATGTAGGGCGGGC CCTATTCCGGGGAGGTGTTGGGCACCAACATTTTTAAAGCCCCGTGGGTGGTTCCCTGGG ATCGCCCAGACCGAAAGGCCCCGAACGTCCAGATCGCAGGGAATGGGGTCGGAGGGGCGG CGCTCGTCCGCGGAGGCGGGCGGGAGCGGCCACGGGCCTCTGGCCTCTAGTGAGCGGGTG TGACCCTCGGTCTCCGGCCTGTGAGGTGAGGGAGCGATCCTCAGCCGTGTCCCTAGCCTC TGGCTTCCGGCTAATTTTTAAAT…
AC125437.1	ENSG00000267655
ENST00000586389.1 Ensembl Transcript chromosome:GRCh38:18:79117207:79117920:1 AGCTCCTTCATGTCCAGCCATAGTCTAGGTAATGTTGATACAACAGTGAACAAGACAAAC CAAATCCTGTTCTAATAGAACTAAAATTCTGGGAGAAAAGGCAGTATATAAACTCCTAAT GCCACGTAGCCATCCATCAGGCTATGAAGAAGAAAATATAAAGCAGGAAAAATGAGTAGA GGATGAAAGGGTTATTCTATATGGGATGGTCAAGGAAGGCCTCTCCTGTGAGGTGACATT GGAATGACATCTTACTGGTAAAACAGTCAGATATGAAACAGGGAAGAGTGTTGCAGGCAG AGGAGTAATTGCAGAA…
AL353572.4	ENSG00000287750
ENST00000689352.1 Ensembl Transcript chromosome:GRCh38:9:88065325:88077053:-1 AAGGAAGGCCGGGCTGGCTGCCAAGGTCAACCAGGTGGAGGCCTTCGGGGTTCGGCAAGA GCAGTTCTGTGAGCTGGCGGAGCCTGGCGTCTGCCTGCGTGACGTGGAGGAACCGCAGGC GGCGACCGCGGACAGAATGTACAGGTTTCTGGGCGAGGAATGGAGAATGAGGCGGAGCTG GGCTGCAGGAGACGGAGGCAGAGAGAGACGGCCTGGCGGGAGATGCAGGGGCCCGCGGCA GGGCCCTGGAAGCTCCAGGCGGGAGGAGGGACGTGGTGGCGGGCGGGAGGGCAAGGGCTG GGGCCCGGGCTCATTC…
MKLN1-AS	ENSG00000236753
ENST00000655177.1 Ensembl Transcript chromosome:GRCh38:7:131309750:131328254:-1 TCCGGTTCTCCTGTGCGCGCCCCGGATCCGCCACACACCTCGCCCCTTCTCCCTGGGCTC GCTCTCCGGACCCTAACCCCTTCCCGAGCGAGGCCGAGCAACGCTCTCAGCAGCTGAACT AAGACTCCGGAGGCCGCACGTCCCCCTCAGCAGGCCCCGCCTGGGCCTCTCGGCTCGGCT GCCCTCCATTGCACCCCTGGCCCAACCGTGCTGACGCGGAAGGGTGGGGCAGCACGAGCT CAAGGCCCGGCACTTACTCGGGAAGGTAGGTGGAGGAAAAGGAGCTCCACTTGTGTAGCG CGTAGGGGAGAAGC…
TMCC1-AS1	ENSG00000271270
ENST00000653304.1 Ensembl Transcript chromosome:GRCh38:3:129893882:129905928:1 GGGCTGGTTGAGCTGCGCCGCTGCAGGTAGTGCTGAGTTGCTCCAGGTAAGCTCCTCCTC TCAAAAAGCTCTAGGAACCGAGCCACCCTCGCCCTAGGAGCAACGCCCCTGAGTAATATG GGGTTTCGTCGGATTTCTGCCCGCCGCTCTGGATCACACGTTTGTTCTCCCTATTTGAGT CGCAAGGCCTTCCTTCATTCCACCTAGCAGGCTGCTTGGAAAAGGGCAGAGACTCATTAC TTTGCACCAGGTATTACCACTGAAGGGATTGTAAGCAGCCACCAGCCCATCCCTTTATAA TTCCCATTTTCCTAA…
SLC6A1-AS1	ENSG00000232287
ENST00000414969.2 Ensembl Transcript chromosome:GRCh38:3:11006098:11019224:-1 TACTGTGAATAGTGCTGCTGTGAACAGGAGTGTACAAATATCTCTTTGAGAGCTGCTTGT AATTCTTCAGGTATCTACTCAGAAGCAGAATTGCTGGATCATATGGTAATTCTATGTTTA ATTTTTTGAGGAACTGGGGCAGGTTCTAATTTTATTTCCATTTTATAAATGAGGGCACTG AGACTCAGAGAGGTTAAGTCTCTTTTCTGAAGTTGCACAGCTGGTATATAGTAGAGTCAG GATTTGAACCCAGGCTGTCTGTGTCCATATAAAATGTGCTAACAATACGCACTTTAGAGG GGTGTCATGAGGATTG…
