# Supplementary material for: Prognostic analysis of hepatocellular carcinoma based on cuproptosis -associated lncRNAs
Source: BMC Gastroenterol. 2024 Apr 23;24:142. doi: 10.1186/s12876-024-03219-6 (PMC11040954; doi:10.1186/s12876-024-03219-6)
Supplement: Supplementary file 2 — Supplementary Material 2 [file 12876_2024_3219_MOESM2_ESM.xlsx]

## Sheet: Sheet1
Supplementary file 2：The list of R packages corresponding to the analysis methods in the manuscript
Analyses	R packages
Co-expression analysis	"limma"
LASSO regression analysis	"glmnet"
COX regression analysis	'survival''
Survival analysis	"survival";"survminer";"timeROC"
Independent prognostic analysis	survival'
Principal component analysis	"limma";"scatterplot3d"
Immune-related functional analysis	"BiocManager","limma", "GSVA", "GSEABase", "pheatmap",and "reshape2"
Functional enrichment analysis	"colorspace";"stringi";"ggplot2";"circlize";"RColorBrewer";"ggpubr";"org.Hs.eg.db";"DOSE";"clusterProfiler";"enrichplot";"ComplexHeatmap"
Drug sensitivity analysis	"limma", "car", "ridge", "preprocessCore", "genefilter", "sva", "biomaRt","GenomicFeatures", "maftools", " stringr", "org.Hs.eg.db","TxDb.Hsapiens.UCSC.hg19.knownGene","oncoPredict"
