# Supplementary material for: Prognostic analysis of hepatocellular carcinoma based on cuproptosis -associated lncRNAs
Source: BMC Gastroenterol. 2024 Apr 23;24:142. doi: 10.1186/s12876-024-03219-6 (PMC11040954; doi:10.1186/s12876-024-03219-6)
Supplement: Supplementary file 3 — Supplementary Material 3 [file 12876_2024_3219_MOESM3_ESM.xlsx]

## Sheet: Sheet1
Supplementary file 3:The list of articles akin to our research
Title	DOI/PMID
Cuproptosis-Related Lncrna Signature for Predicting Prognosis of Hepatocellular Carcinoma: A Comprehensive Analysis.	10.1155/2022/3265212
A Novel Cuproptosis-Related Prognostic Lncrna Signature for Predicting Immune and Drug Therapy Response in Hepatocellular Carcinoma	10.3389/fimmu.2022.954653
Comprehensive Analysis of Cuproptosis-Related Lncrnas for Prognostic Significance and Immune Microenvironment Characterization in Hepatocellular Carcinoma	10.3389/fimmu.2022.991604
Construction and Systematic Evaluation of a Machine Learning-Based Cuproptosis-Related Lncrna Score Signature to Predict the Response to Immunotherapy in Hepatocellular Carcinoma	10.3389/fimmu.2023.1097075
Linc02362/Hsa-Mir-18a-5p/Fdx1 Axis Suppresses Proliferation and Drives Cuproptosis and Oxaliplatin Sensitivity of Hepatocellular Carcinoma	38058825
Construction of Cuproptosis-Related Lncrnas/Mrnas Model and Prognostic Prediction of Hepatocellular Carcinoma	36381337
Creation of a Prognostic Model Using Cuproptosis-Associated Long Noncoding Rnas in Hepatocellular Carcinoma	10.3390/ijms24129987
A Novel Cuproptosis-Related Lncrna Signature to Predict Prognosis in Hepatocellular Carcinoma	10.1038/s41598-022-15251-1
Cuproptosis-Related Lncrnas Predict the Prognosis and Immune Response in Hepatocellular Carcinoma	10.1007/s10238-022-00892-3
Cuproptosis- and M6a-Related Lncrnas for Prognosis of Hepatocellular Carcinoma	10.3390/biology12081101
